# Supplementary material for: An across-breed validation study of 46 genetic markers in canine hip dysplasia
Source: BMC Genomics. 2021 Jan 21;22:68. doi: 10.1186/s12864-021-07375-x (PMC7818755; doi:10.1186/s12864-021-07375-x)
Supplement: Supplementary file 1 — Additional file 1. List of markers used in the validation study. 52 selected markers with their position in CanFam3.1 are listed. From the original publications the following details are presented: marker ID, associated phenotype, raw and corrected P value, and the cohort size and represented breeds. Regarding the current study, the breeds for which the QC failed are indicated as well as the ssID’s for the markers that passed the QC. [file 12864_2021_7375_MOESM1_ESM.xlsx]

## Sheet: S1_Table
Chr:Pos (location in CanFam3.1)	Marker ID	Original associated phenotype	P-value	Significance threshold	Cohort size	Variants	Breeds in the original study	Original study	QC failed in one or more breeds in the current study	ssID in the current study
3:71894431	BICF2S2459425	Hip dysplasia (Norberg angle)	6.74e-08	3e-06	721	Illumina 22K	Multiple breeds and their crosses	Zhou, Z. et al. Differential genetic regulation of canine hip dysplasia and osteoarthritis. PLoS One 5, e13219 (2010).	x
11:54489194	BICF2S23432143		9.35e-07							ss7212922155
11:29908777	BICF2P550340		3.27e-06							ss7212922141
30:10891041	BICF2P799261		1.06e-06						x
17:45022358	BICF2G630205523	Osteoarthritis (radiographic)	4.9e-08	5e-05						ss7212922123
37:14299531	BICF2P1242205		4.2e-05							ss7212922139
11:17371605	HIPD_FBN2_SNP41	Hip dysplasia (several phenotypic measurements to determine the severity of CHD and related osteoarthritis)	0.003	0.05	233	Targeted association, 3 SNPs	Labrador Retrievers, Greyhounds, other breeds and crossbreeds	Friedenberg, S. G. et al. Evaluation of a fibrillin 2 gene haplotype associated with hip dysplasia and incipient osteoarthritis in dogs. Am. J. Vet. Res. 72, 530–40 (2011).		ss7212922142
11:17371578	HIPD_FBN2_SNP68									ss7212922143
11:17371569	HIPD_FBN2_SNP77									ss7212922150
14:20864104	BICF2P1089246	Hip dysplasia (FCI score)	0.01	1.07e-05	174	Illumina 173K	Bernese Mountain Dog	Pfahler, S. & Distl, O. Identification of quantitative trait loci (QTL) for canine hip dysplasia and canine elbow dysplasia in Bernese Mountain dogs. PLoS One 7, e49782 (2012).		ss7212922133
14:56572744	BICF2P1282232		0.0309							ss7212922135
37:22095925	BICF2S23052396		0.000537							ss7212922134
19:32513724	TIGRP2P265674	Hip dysplasia (FCI score)	<5,01E-05	1.07e-05	192	Affymetrix 127K	German Shepherd	Fels, L. & Distl, O. Identification and validation of quantitative trait loci (QTL) for canine hip dysplasia (CHD) in German Shepherd dogs. PLoS One 9, e96618 (2014).		ss7212922140
24:25973438	BICF2S2367279		<1,05E-06							ss7212922163
26:14157064	BICF2P281364		<5,01E-05							ss7212922151
34:36340417	BICF2P355865		<5,01E-05							ss7212922132
34:1223586	BICF2P1086886		<5,01E-05							ss7212922157
3:74360821	NW_003726054:G.37139132G>A	Hip dysplasia (FCI score)	0.000575	0.00135	190	Targeted association, 37 SNPs	German Shepherd	Fels, L., Marschall, Y., Philipp, U. & Distl, O. Multiple loci associated with canine hip dysplasia (CHD) in German Shepherd dogs. Mamm. Genome 25, 262–269 (2014).		ss7212922119
33:4052295	NW_003726117:G.4052195T>C		1.74e-07							ss7212922146
33:7967486	NW_003726117:G.7967386T>C		2.69e-18							ss7212922122
33:973518	NW_003726117:G.973418T>G		8.51e-07						x
34:11240092	NW_003726119:G.11239992A>G		2.29e-10							ss7212922154
34:414971	NW_003726119:G.414871G>A		2.14e-20							ss7212922129
34:4846315	NW_003726119:G.4846215A>G		0.00575							ss7212922121
34:24024002	NW_003726120:G.11547417T>G		0.000229							ss7212922128
1:104839483	BICF2P1285984	Hip dysplasia (UK scoring system; which includes several phenotypic measurements)	1.97e-07	4.7e-07	1500	Illumina 173K	Labrador Retriever	Sánchez-Molano, E. et al. Quantitative trait loci mapping for canine hip dysplasia and its related traits in UK Labrador Retrievers. BMC Genomics 15, 833 (2014).		ss7212922160
1:97038151	BICF2P219706		3.2e-07							ss7212922136
1:97070403	BICF2S2443186		3.21e-07						x
21:40146141	BICF2P429643		3.08e-07							ss7212922131
3:40302288	BICF2G630339806	Hip dysplasia (FCI score)	1.5653e-06	1.96e-05	240	Illumina 173K	Labrador Retriever	Bartolomé, N. et al. A genetic predictive model for canine hip dysplasia: integration of genome wide association study (GWAS) and candidate gene approaches. PLoS One 10, e0122558 (2015).		ss7212922144
4:22691322	BICF2P772455		NA							ss7212922130
7:36171712	BICF2G630558239		5.349e-07							ss7212922148
10:47923623	BICF2S2452559		2.7e-09							ss7212922138
12:16410934	BICF2P548082		2.392e-06							ss7212922147
18:48695616	BICF2S230609		5.68e-08							ss7212922149
20:2704477	BICF2G630227898		5.24e-08							ss7212922158
1:67876393	HD_1_70931272	Hip dysplasia (several phenotypic measurements to determine the severity of CHD)	0.00722	0.01	79	Illumina 22K	Labrador Retriever	Martin, A. US10150998B2. 1–30 (2018).		ss7212922161
5:57210585	HD_5_60210935		0.00524						x
8:28489063	HD_8_31494277		0.00473							ss7212922156
8:28489546	HD_8_31494760		0.00615							ss7212922152
25:47983230	HD_25_51006290		0.00151						x
1:67883139	HD_1_70938018		0.000122					Martin, A. US10150998B2. 1–30 (2018). & Lavrijsen, I. C. M. et al. Genome wide analysis indicates genes for basement membrane and cartilage matrix proteins as candidates for hip dysplasia in Labrador Retrievers. PLoS One 9, e87735 (2014).		ss7212922126
1:67942900	HD_1_70997779		0.000117							ss7212922153
8:26240249	HD_8_29247021		0.00482							ss7212922125
20:44712556	HD_20_47714388		0.000218							ss7212922127
25:48006266	HD_25_51029326		0.00605							ss7212922162
1:46268586	BICF2P1037296	Hip dysplasia (FCI score)	4.4e-05	1.9e-06	524	Illumina 173K	German Shepherd	Mikkola, L. I. et al. Novel protective and risk loci in hip dysplasia in German Shepherds. PLoS Genet. 15, e1008197 (2019).		ss7212922145
1:46279297	BICF2P357728		3.2e-05							ss7212922137
1:45382633	BICF2P468585		7.5e-06							ss7212922120
1:45161186	BICF2S23248027		1.3e-05							ss7212922118
9:31387114	BICF2P742007		6.4e-05							ss7212922124
9:31477907	BICF2G630834826		5.5e-05	2.07e-06	292					ss7212922159
