# Supplementary material for: An across-breed validation study of 46 genetic markers in canine hip dysplasia
Source: BMC Genomics. 2021 Jan 21;22:68. doi: 10.1186/s12864-021-07375-x (PMC7818755; doi:10.1186/s12864-021-07375-x)
Supplement: Supplementary file 2 — Additional file 2. Reference, alternative, major and minor alleles, and genotype frequencies for the 23 validated SNPs in the across-breed and within-breed studies. [file 12864_2021_7375_MOESM2_ESM.xlsx]

## Sheet: S2_Table
SNP	Reference allele	Alternative allele	Major allele	Minor allele	Major/major genotypes	Major/minor genotypes	Minor/minor genotypes	Failed genotypes	Number of dogs	Breed
ss7212922146	T	C	C	T	153	11	0	0	164	Bernese Mountain dog
ss7212922122	T	C	C	T	65	73	26	0	164	Bernese Mountain dog
ss7212922154	A	G	G	A	66	74	24	0	164	Bernese Mountain dog
ss7212922139	C	A	C	A	45	86	33	0	164	Bernese Mountain dog
ss7212922118	G	C	G	C	94	63	7	0	164	Bernese Mountain dog
ss7212922120	A	C	C	A	85	70	9	0	164	Bernese Mountain dog
ss7212922137	A	G	G	A	96	60	8	0	164	Bernese Mountain dog
ss7212922161	A	C	C	A	154	10	0	0	164	Bernese Mountain dog
ss7212922126	T	A	A	T	55	75	34	0	164	Bernese Mountain dog
ss7212922153	A	T	T	A	55	75	33	1	164	Bernese Mountain dog
ss7212922144	A	G	G		164	0	0	0	164	Bernese Mountain dog
ss7212922156	C	T	T	C	97	55	12	0	164	Bernese Mountain dog
ss7212922152	C	A	A	C	96	55	13	0	164	Bernese Mountain dog
ss7212922141	T	A	T	A	117	42	5	0	164	Bernese Mountain dog
ss7212922155	A	G	A	G	153	11	0	0	164	Bernese Mountain dog
ss7212922147	A	G	G	A	51	84	29	0	164	Bernese Mountain dog
ss7212922133	C	G	G	C	110	52	2	0	164	Bernese Mountain dog
ss7212922135	C	T	C	T	94	64	6	0	164	Bernese Mountain dog
ss7212922123	G	T	G	T	66	78	20	0	164	Bernese Mountain dog
ss7212922131	T	C	T	C	139	20	5	0	164	Bernese Mountain dog
ss7212922163	G	C	G	C	48	84	32	0	164	Bernese Mountain dog
HD_25_51006290	A	G	A		164	0	0	0	164	Bernese Mountain dog
ss7212922151	T	C	T	C	88	60	16	0	164	Bernese Mountain dog
ss7212922118	G	C	G	C	714	633	221	4	1572	all breads
ss7212922120	A	C	C	A	954	423	194	1	1572	all breads
ss7212922137	A	G	A	G	649	584	336	3	1572	all breads
ss7212922161	A	C	C	A	1105	408	58	1	1572	all breads
ss7212922126	T	A	T	A	709	642	211	10	1572	all breads
ss7212922153	A	T	A	T	683	642	238	9	1572	all breads
ss7212922144	A	G	G	A	1312	234	26	0	1572	all breads
ss7212922156	C	T	T	C	560	522	477	13	1572	all breads
ss7212922152	C	A	C	A	566	567	439	0	1572	all breads
ss7212922141	T	A	T	A	1230	212	126	4	1572	all breads
ss7212922155	A	G	A	G	696	614	262	0	1572	all breads
ss7212922147	A	G	G	A	640	561	370	1	1572	all breads
ss7212922133	C	G	G	C	1087	404	80	1	1572	all breads
ss7212922135	C	T	C	T	521	690	361	0	1572	all breads
ss7212922123	G	T	T	G	486	650	425	11	1572	all breads
ss7212922131	T	C	T	C	890	184	49	449	1572	all breads
ss7212922163	G	C	G	C	648	549	370	5	1572	all breads
ss7212922151	T	C	C	T	845	490	233	4	1572	all breads
ss7212922146	T	C	C	T	952	479	139	2	1572	all breads
ss7212922122	T	C	T	C	680	636	255	1	1572	all breads
ss7212922154	A	G	G	A	475	670	426	1	1572	all breads
ss7212922139	C	A	A	C	590	622	359	1	1572	all breads
ss7212922146	T	C	T	C	89	155	59	0	303	Finnish Lapphund
ss7212922122	T	C	T	C	93	150	60	0	303	Finnish Lapphund
ss7212922154	A	G	G	A	109	143	51	0	303	Finnish Lapphund
ss7212922139	C	A	C	A	170	86	46	1	303	Finnish Lapphund
ss7212922118	G	C	G	C	115	147	41	0	303	Finnish Lapphund
ss7212922120	A	C	C	A	155	121	27	0	303	Finnish Lapphund
ss7212922137	A	G	A	G	202	88	12	1	303	Finnish Lapphund
ss7212922161	A	C	C	A	222	77	4	0	303	Finnish Lapphund
ss7212922126	T	A	T	A	81	166	56	0	303	Finnish Lapphund
ss7212922153	A	T	T	A	85	160	58	0	303	Finnish Lapphund
ss7212922144	A	G	G	A	233	69	1	0	303	Finnish Lapphund
ss7212922156	C	T	T	C	106	146	47	4	303	Finnish Lapphund
ss7212922152	C	A	C	A	74	157	72	0	303	Finnish Lapphund
ss7212922141	T	A	T	A	261	40	2	0	303	Finnish Lapphund
ss7212922155	A	G	G	A	82	163	58	0	303	Finnish Lapphund
ss7212922147	A	G	G	A	147	128	28	0	303	Finnish Lapphund
ss7212922133	C	G	G	C	147	132	24	0	303	Finnish Lapphund
ss7212922135	C	T	T	C	105	153	45	0	303	Finnish Lapphund
ss7212922123	G	T	G	T	81	156	64	2	303	Finnish Lapphund
ss7212922131	T	C	T	C	232	62	6	3	303	Finnish Lapphund
ss7212922163	G	C	G	C	207	91	5	0	303	Finnish Lapphund
HD_25_51006290	A	G	A	G	290	13	0	0	303	Finnish Lapphund
ss7212922151	T	C	C	T	159	112	32	0	303	Finnish Lapphund
ss7212922146	T	C	C	T	91	23	0	0	114	Spanish Water dog
ss7212922122	T	C	T	C	52	53	9	0	114	Spanish Water dog
ss7212922154	A	G	G	A	39	49	26	0	114	Spanish Water dog
ss7212922139	C	A	C	A	36	63	15	0	114	Spanish Water dog
ss7212922118	G	C	G	C	53	53	8	0	114	Spanish Water dog
ss7212922120	A	C	C	A	57	47	10	0	114	Spanish Water dog
ss7212922137	A	G	A	G	48	48	18	0	114	Spanish Water dog
ss7212922161	A	C	C	A	90	22	2	0	114	Spanish Water dog
ss7212922126	T	A	T	A	35	56	21	2	114	Spanish Water dog
ss7212922153	A	T	A	T	31	56	25	2	114	Spanish Water dog
ss7212922144	A	G	G	A	113	1	0	0	114	Spanish Water dog
ss7212922156	C	T	T	C	50	51	11	2	114	Spanish Water dog
ss7212922152	C	A	C	A	46	52	16	0	114	Spanish Water dog
ss7212922141	T	A	T	A	100	14	0	0	114	Spanish Water dog
ss7212922155	A	G	G	A	40	57	17	0	114	Spanish Water dog
ss7212922147	A	G	A	G	48	49	17	0	114	Spanish Water dog
ss7212922133	C	G	C	G	34	60	19	1	114	Spanish Water dog
ss7212922135	C	T	C	T	95	18	1	0	114	Spanish Water dog
ss7212922123	G	T	G	T	63	44	6	1	114	Spanish Water dog
ss7212922131	T	C	T	C	39	53	22	0	114	Spanish Water dog
ss7212922163	G	C	G	C	75	36	2	1	114	Spanish Water dog
HD_25_51006290	A	G	A	G	112	2	0	0	114	Spanish Water dog
ss7212922151	T	C	C	T	63	41	10	0	114	Spanish Water dog
ss7212922146	T	C	C	T	66	31	3	0	100	Labrador Retriever
ss7212922122	T	C	T	C	90	10	0	0	100	Labrador Retriever
ss7212922154	A	G	A	G	35	50	15	0	100	Labrador Retriever
ss7212922139	C	A	A	C	68	28	4	0	100	Labrador Retriever
ss7212922118	G	C	G	C	52	33	15	0	100	Labrador Retriever
ss7212922120	A	C	C	A	74	25	1	0	100	Labrador Retriever
ss7212922137	A	G	A	G	56	39	5	0	100	Labrador Retriever
ss7212922161	A	C	C	A	61	34	5	0	100	Labrador Retriever
ss7212922126	T	A	T	A	70	25	5	0	100	Labrador Retriever
ss7212922153	A	T	A	T	69	25	5	1	100	Labrador Retriever
ss7212922144	A	G	G	A	93	7	0	0	100	Labrador Retriever
ss7212922156	C	T	C	T	54	40	6	0	100	Labrador Retriever
ss7212922152	C	A	C	A	70	29	1	0	100	Labrador Retriever
ss7212922141	T	A	T	A	45	37	15	3	100	Labrador Retriever
ss7212922155	A	G	A	G	83	16	1	0	100	Labrador Retriever
ss7212922147	A	G	A	G	36	50	14	0	100	Labrador Retriever
ss7212922133	C	G	G	C	61	31	8	0	100	Labrador Retriever
ss7212922135	C	T	C	T	22	61	17	0	100	Labrador Retriever
ss7212922123	G	T	T	G	71	21	8	0	100	Labrador Retriever
ss7212922131	T	C	T	C	76	21	3	0	100	Labrador Retriever
ss7212922163	G	C	C	G	42	36	21	1	100	Labrador Retriever
HD_25_51006290	A	G	A		100	0	0	0	100	Labrador Retriever
ss7212922151	T	C	C	T	93	7	0	0	100	Labrador Retriever
ss7212922146	T	C	C	T	59	32	5	1	97	Karelian Bear dog
ss7212922122	T	C	T	C	41	45	11	0	97	Karelian Bear dog
ss7212922154	A	G	A	G	54	37	6	0	97	Karelian Bear dog
ss7212922139	C	A	C	A	36	50	11	0	97	Karelian Bear dog
ss7212922118	G	C	G	C	54	39	4	0	97	Karelian Bear dog
ss7212922120	A	C	C	A	79	16	2	0	97	Karelian Bear dog
ss7212922137	A	G	G	A	77	19	1	0	97	Karelian Bear dog
ss7212922161	A	C	C	A	38	49	10	0	97	Karelian Bear dog
ss7212922126	T	A	T	A	55	37	5	0	97	Karelian Bear dog
ss7212922153	A	T	A	T	52	38	5	2	97	Karelian Bear dog
ss7212922144	A	G	G	A	93	4	0	0	97	Karelian Bear dog
ss7212922156	C	T	C	T	75	17	5	0	97	Karelian Bear dog
ss7212922152	C	A	C	A	75	17	5	0	97	Karelian Bear dog
ss7212922141	T	A	T	A	63	26	7	1	97	Karelian Bear dog
ss7212922155	A	G	G	A	36	51	10	0	97	Karelian Bear dog
ss7212922147	A	G	G	A	86	11	0	0	97	Karelian Bear dog
ss7212922133	C	G	G	C	96	1	0	0	97	Karelian Bear dog
ss7212922135	C	T	T	C	49	32	16	0	97	Karelian Bear dog
ss7212922123	G	T	T	G	32	49	14	2	97	Karelian Bear dog
ss7212922163	G	C	G	C	27	43	24	3	97	Karelian Bear dog
HD_25_51006290	A	G	A		96	0	0	1	97	Karelian Bear dog
ss7212922151	T	C	T	C	31	44	21	1	97	Karelian Bear dog
ss7212922146	T	C	C	T	34	50	18	0	102	Finnish Hound
ss7212922122	T	C	T	C	51	44	7	0	102	Finnish Hound
ss7212922154	A	G	A	G	51	46	5	0	102	Finnish Hound
ss7212922139	C	A	A	C	59	38	5	0	102	Finnish Hound
ss7212922118	G	C	G	C	42	50	10	0	102	Finnish Hound
ss7212922120	A	C	C	A	95	6	0	1	102	Finnish Hound
ss7212922137	A	G	A	G	92	8	1	1	102	Finnish Hound
ss7212922161	A	C	C	A	92	10	0	0	102	Finnish Hound
ss7212922126	T	A	T	A	59	35	8	0	102	Finnish Hound
ss7212922153	A	T	A	T	58	35	8	1	102	Finnish Hound
ss7212922144	A	G	G	A	99	3	0	0	102	Finnish Hound
ss7212922156	C	T	T	C	37	40	25	0	102	Finnish Hound
ss7212922152	C	A	A	C	30	43	29	0	102	Finnish Hound
ss7212922141	T	A	T	A	94	8	0	0	102	Finnish Hound
ss7212922155	A	G	A	G	41	47	14	0	102	Finnish Hound
ss7212922147	A	G	G	A	87	13	1	1	102	Finnish Hound
ss7212922133	C	G	G	C	100	2	0	0	102	Finnish Hound
ss7212922135	C	T	C	T	82	18	2	0	102	Finnish Hound
ss7212922123	G	T	G	T	48	40	14	0	102	Finnish Hound
ss7212922131	T	C	T	C	64	19	13	6	102	Finnish Hound
ss7212922163	G	C	C	G	80	19	3	0	102	Finnish Hound
HD_25_51006290	A	G	A		101	0	0	1	102	Finnish Hound
ss7212922151	T	C	C	T	67	28	5	2	102	Finnish Hound
ss7212922146	T	C	C	T	84	91	19	0	194	Lagotto Romagnolo
ss7212922122	T	C	C	T	67	95	31	1	194	Lagotto Romagnolo
ss7212922154	A	G	G	A	114	64	16	0	194	Lagotto Romagnolo
ss7212922139	C	A	A	C	101	87	6	0	194	Lagotto Romagnolo
ss7212922118	G	C	C	G	59	100	31	4	194	Lagotto Romagnolo
ss7212922120	A	C	A	C	115	69	10	0	194	Lagotto Romagnolo
ss7212922137	A	G	A	G	53	97	43	1	194	Lagotto Romagnolo
ss7212922161	A	C	C	A	143	47	3	1	194	Lagotto Romagnolo
ss7212922126	T	A	T	A	182	10	0	2	194	Lagotto Romagnolo
ss7212922153	A	T	A	T	183	11	0	0	194	Lagotto Romagnolo
ss7212922144	A	G	G	A	181	13	0	0	194	Lagotto Romagnolo
ss7212922156	C	T	T	C	151	37	3	3	194	Lagotto Romagnolo
ss7212922152	C	A	A	C	116	70	8	0	194	Lagotto Romagnolo
ss7212922141	T	A	T		194	0	0	0	194	Lagotto Romagnolo
ss7212922155	A	G	A	G	103	73	18	0	194	Lagotto Romagnolo
ss7212922147	A	G	A	G	111	73	10	0	194	Lagotto Romagnolo
ss7212922133	C	G	G	C	183	10	1	0	194	Lagotto Romagnolo
ss7212922135	C	T	T	C	56	88	50	0	194	Lagotto Romagnolo
ss7212922123	G	T	G	T	51	91	47	5	194	Lagotto Romagnolo
ss7212922163	G	C	C	G	119	63	12	0	194	Lagotto Romagnolo
HD_25_51006290	A	G	A	G	192	1	0	1	194	Lagotto Romagnolo
ss7212922151	T	C	C	T	146	44	3	1	194	Lagotto Romagnolo
ss7212922146	T	C	C	T	108	41	0	0	149	Samoyed
ss7212922122	T	C	T	C	96	48	5	0	149	Samoyed
ss7212922154	A	G	A	G	36	78	35	0	149	Samoyed
ss7212922139	C	A	A	C	81	56	12	0	149	Samoyed
ss7212922118	G	C	C	G	60	67	22	0	149	Samoyed
ss7212922120	A	C	C	A	53	66	30	0	149	Samoyed
ss7212922137	A	G	A	G	58	70	21	0	149	Samoyed
ss7212922161	A	C	C	A	147	2	0	0	149	Samoyed
ss7212922126	T	A	T	A	38	80	25	6	149	Samoyed
ss7212922153	A	T	A	T	46	80	23	0	149	Samoyed
ss7212922144	A	G	G	A	73	58	18	0	149	Samoyed
ss7212922156	C	T	C	T	107	38	1	3	149	Samoyed
ss7212922152	C	A	C	A	107	41	1	0	149	Samoyed
ss7212922141	T	A	A	T	97	44	8	0	149	Samoyed
ss7212922155	A	G	A	G	33	84	32	0	149	Samoyed
ss7212922147	A	G	A	G	88	53	8	0	149	Samoyed
ss7212922133	C	G	G	C	142	7	0	0	149	Samoyed
ss7212922135	C	T	T	C	44	76	29	0	149	Samoyed
ss7212922123	G	T	T	G	130	17	2	0	149	Samoyed
ss7212922163	G	C	G	C	76	59	14	0	149	Samoyed
HD_25_51006290	A	G	A		149	0	0	0	149	Samoyed
ss7212922151	T	C	T	C	48	70	31	0	149	Samoyed
ss7212922146	T	C	C	T	231	4	0	1	236	Golden Retriever
ss7212922122	T	C	T	C	164	62	10	0	236	Golden Retriever
ss7212922154	A	G	A	G	118	94	24	0	236	Golden Retriever
ss7212922139	C	A	A	C	96	99	41	0	236	Golden Retriever
ss7212922118	G	C	G	C	198	38	0	0	236	Golden Retriever
ss7212922120	A	C	C	A	235	1	0	0	236	Golden Retriever
ss7212922137	A	G	A	G	68	115	53	0	236	Golden Retriever
ss7212922161	A	C	C	A	87	119	30	0	236	Golden Retriever
ss7212922126	T	A	T	A	96	115	25	0	236	Golden Retriever
ss7212922153	A	T	A	T	94	115	25	2	236	Golden Retriever
ss7212922144	A	G	G	A	191	41	4	0	236	Golden Retriever
ss7212922156	C	T	C	T	140	81	14	1	236	Golden Retriever
ss7212922152	C	A	C	A	140	82	14	0	236	Golden Retriever
ss7212922141	T	A	T		236	0	0	0	236	Golden Retriever
ss7212922155	A	G	A	G	142	66	28	0	236	Golden Retriever
ss7212922147	A	G	G	A	170	51	15	0	236	Golden Retriever
ss7212922133	C	G	G	C	127	98	11	0	236	Golden Retriever
ss7212922135	C	T	C	T	66	126	44	0	236	Golden Retriever
ss7212922123	G	T	G	T	86	113	37	0	236	Golden Retriever
ss7212922131	T	C	T		236	0	0	0	236	Golden Retriever
ss7212922163	G	C	G	C	143	77	16	0	236	Golden Retriever
HD_25_51006290	A	G	A		236	0	0	0	236	Golden Retriever
ss7212922151	T	C	C	T	151	69	16	0	236	Golden Retriever
ss7212922146	T	C	C	T	67	41	5	0	113	Great Dane
ss7212922122	T	C	T	C	36	56	21	0	113	Great Dane
ss7212922154	A	G	G	A	62	35	15	1	113	Great Dane
ss7212922139	C	A	A	C	80	29	4	0	113	Great Dane
ss7212922118	G	C	G	C	53	43	17	0	113	Great Dane
ss7212922120	A	C	C	A	111	2	0	0	113	Great Dane
ss7212922137	A	G	A	G	63	40	10	0	113	Great Dane
ss7212922161	A	C	C	A	71	38	4	0	113	Great Dane
ss7212922126	T	A	T	A	59	43	11	0	113	Great Dane
ss7212922153	A	T	A	T	59	47	7	0	113	Great Dane
ss7212922144	A	G	G	A	72	38	3	0	113	Great Dane
ss7212922156	C	T	T	C	93	17	3	0	113	Great Dane
ss7212922152	C	A	A	C	88	21	4	0	113	Great Dane
ss7212922141	T	A	T	A	112	1	0	0	113	Great Dane
ss7212922155	A	G	A	G	56	46	11	0	113	Great Dane
ss7212922147	A	G	G	A	50	49	14	0	113	Great Dane
ss7212922133	C	G	G	C	102	11	0	0	113	Great Dane
ss7212922135	C	T	T	C	37	54	22	0	113	Great Dane
ss7212922123	G	T	T	G	65	41	6	1	113	Great Dane
ss7212922131	T	C	T	C	104	9	0	0	113	Great Dane
ss7212922163	G	C	G	C	36	41	36	0	113	Great Dane
HD_25_51006290	A	G	A		113	0	0	0	113	Great Dane
ss7212922151	T	C	C	T	98	15	0	0	113	Great Dane
