# Supplementary material for: An across-breed validation study of 46 genetic markers in canine hip dysplasia
Source: BMC Genomics. 2021 Jan 21;22:68. doi: 10.1186/s12864-021-07375-x (PMC7818755; doi:10.1186/s12864-021-07375-x)
Supplement: Supplementary file 4 — Additional file 4. Candidate gene sets for the STRING (V11.0) pathway analysis. Two lists are provided: set of candidate genes from the across-breed association analysis (N = 41), and a set of candidate genes from the within-breed association analyses (N = 261). Total number of unique genes in the analyses is 272. Each of the listed genes are located maximum ±1 Mb from a SNP that demonstrated significant association to CHD in one of the analyses. [file 12864_2021_7375_MOESM4_ESM.txt]

# An over-breed validation study of genetic markers associated with canine hip dysplasia
# Mikkola, L. Kyöstilä, K., Donner, J., Lappalainen, A.,K., Hytönen, M.,K., Lohi, H., Iivanainen, A.

# Candidate gene sets for the STRING (V11.0) pathway analysis

# Across-breed association analysis
ADAM23
ANKRD7
ARID1B
ASZ1
CAPZA2
CFTR
CLDN20
CTTNBP2
DYTN
EEF1B2
ENSCAFG00000009288 (C12orf49)
FASTKD2
FBXO21
FBXW8
GPR1
HRK
INO80D
KSR2
LSM8
MDH1B
MET
NDUFS1
NOS1
NOX3
NRP2
PARD3B
PEBP1
RFC5
RNFT2
SCAF8
SRRM4
ST7
SUDS3
TAOK3
TESC
TFB1M
TIAM2
VSIG10
WNT2
WSB2
ZDBF2

# Within-breed association analyses
AAR2
ABCC8
ABI3BP
ADAMTS17
AHRR
ALDH1A3
ALDH1B1
ANKRD7
ANP32B
ARHGAP18
ARID1B
ARL6
ASB1
ASB18
ASB4
ASB7
ASZ1
BLCAP
BPI
BRD9
C20orf24
C6orf141
CAPZA2
CASD1
CCDC127
CCDC180
CD2AP
CENPQ
CEP72
CEP97
CERS3
CFTR
CHSY1
CLDN20
CLDND1
CLPTM1L
CNKSR3
COL1A2
COL6A3
COPS8
CORO2A
CPOX
CRYBG3
CTNNA2
CTNNBL1
CTTNBP2
CXCR7 (ACKR3)
DCAF10
DDHD1
DLGAP4
DSN1
DYNC1I1
ENSCAFG00000008126 (REG3A)
ENSCAFG00000008130
ENSCAFG00000009288 (C12orf49)
ENSCAFG00000014648 (RTRAF)
ENSCAFG00000025201
ENSCAFG00000029553
ENSCAFG00000030220 (C11orf58)
EPB41L1
EPHA6
ERFE
ERO1L
ESPNL
EXOC3
EXOSC3
FAM172B
FBXO10
FBXO21
FBXW8
FERMT2
FOXE1
FRMD6
FRMPD1
GABBR2
GABRR3
GBX2
GHRH
GLYATL3
GNG2
GNPNAT1
GPR111
GPR115
GPR128
GPR137C
GPR15
GRHPR
GTF2H1
HEMGN
HES6
HPS5
HRK
IGFBPL1
IGSF22
ILKAP
IMPG2
IPCEF1
IQCA1
IRX4
KCNC1
KCNJ11
KIAA1755
KLHL30
KSR2
L3MBTL3
LAMA2
LBP
LDHA
LDHC
LINS
LNP1
LOC100856070
LOC610105
LPCAT1
LRRC14B
LRRFIP1
LRRK1
LRRTM1
LSM8
LYSMD4
MANBAL
MEF2A
MET
MLPH
MROH8
MRPL36
MUT
MYL9
MYOD1
NANS
NCBP1
NCR3LG1
NDRG3
NDUFS6
NFKBIZ
NID2
NKD2
NNAT
NOS1
NOX3
NUCB2
NXPE3
OPN5
OR5AC2
OTOG
PCNP
PCSK6
PDCD6
PDK4
PEBP1
PEG10
PER2
PIK3C2A
PLEKHA7
PLEKHG4B
POLR1E
PON1
PON2
PON3
PPP1R9A
PRLH
PSMC6
PTCHD4
PTGDR
PTGER2
PTPN5
PTPRD
PTPRK
RAB17
RALGAPB
RAMP1
RBL1
RBM44
RFC5
RIOX2 (MINA)
RNFT2
RPL24
RPN2
RPRD1B
RPS13
SAA1
SAA2
SAAL1
SAMD3
SAMHD1
SCAF8
SCLY
SDHA
SEM1 (SHFM1)
SENP7
SERGEF
SGCE
SHB
SLA2
SLC12A7
SLC25A13
SLC25A51
SLC6A18
SLC6A19
SLC6A3
SLC9A3
SNRPA1
SOGA1
SOX6
SPTY2D1
SRC
SRRM4
ST7
STRA6L
STYX
SUDS3
TAOK3
TARSL2
TBC1D2
TDRD7
TERT
TESC
TFB1M
TFG
TGIF2
TGM2
TIAM2
TLDC2
TM2D3
TMEM200A
TMEM242
TMEM244
TMEM45A
TMEM86A
TMOD1
TMX1
TOMM5
TOMM70A
TPH1
TPPP
TRAF3IP1
TRIM14
TRIP13
TRMO
TRMT10B
TRMT10C
TSG101
TSTD2
TTI1
TXNDC16
U6
UBE2F
UEVLD
USH1C
VIMP
VSIG10
VSTM2L
WNT2
WSB2
XPA
ZBTB11
ZBTB5
ZCCHC7
ZDHHC11
ZDHHC14
ZPLD1
